# Supplementary material for: Brain Volumetric Changes Post-COVID-19: A Systematic Review
Source: Brain Sci. 2025 Nov 22;15(12):1255. doi: 10.3390/brainsci15121255 (PMC12730699; doi:10.3390/brainsci15121255)
Supplement: Supplementary file 1 [file brainsci-15-01255-s001.zip]

Archive with 1 entries (1 files):
- brainsci-3972978-supplementary.pdf
